# Supplementary material for: Associations of the circulating levels of cytokines with the risk of myeloproliferative neoplasms: a bidirectional mendelian-randomization study
Source: BMC Cancer. 2024 Apr 26;24:531. doi: 10.1186/s12885-024-12301-x (PMC11046808; doi:10.1186/s12885-024-12301-x)
Supplement: Supplementary file 1 — Supplementary Material 1. [file 12885_2024_12301_MOESM1_ESM.xlsx]

## Sheet: Sheet1
Cytokines/ Growth factors	SNP	Effect_Allele	Other_Allele	Beta	Eaf	Se	pval	samplesize	R2	F
β-NGF	rs28637706	T	G	-0.1554	0.314	0.0261	2.717e-09	3570	0.00983244	35.4305
β-NGF	rs71641308	T	C	0.1969	0.0995	0.0429	4.424e-06	3570	0.00586615	21.0539
β-NGF	rs73472576	T	C	-0.1146	0.457	0.0251	4.813e-06	3570	0.0058053	20.8343
β-NGF	rs7970581	T	G	0.1358	0.2662	0.028	1.223e-06	3570	0.00654581	23.5093
CTACK	rs135564	A	G	-0.1672	0.2632	0.0267	3.593e-10	3670	0.0105723	39.1934
CTACK	rs141331414	A	G	0.1977	0.0914	0.0415	1.886e-06	3670	0.00614573	22.682
CTACK	rs2070074	A	G	0.4401	0.891	0.0372	2.596e-32	3670	0.0367363	139.888
CTACK	rs55764737	T	C	0.5424	0.9846	0.0967	2.012e-08	3670	0.00849989	31.4449
CTACK	rs57338032	A	G	0.1443	0.8287	0.0316	4.831e-06	3670	0.00564978	20.8412
CTACK	rs57789542	T	C	-0.7687	0.9951	0.1659	3.575e-06	3670	0.00581596	21.4578
CTACK	rs60247384	T	C	0.1128	0.3512	0.0245	4.302e-06	3670	0.00574273	21.186
CTACK	rs62578137	T	C	-0.1311	0.2421	0.0286	4.658e-06	3670	0.00569282	21.0008
CTACK	rs7333764	T	C	0.2811	0.0412	0.0591	2.002e-06	3670	0.00612649	22.6105
CTACK	rs76395525	A	G	0.5193	0.0118	0.1081	1.553e-06	3670	0.0062488	23.0647
EOTAXIN	rs10908733	A	T	-0.1379	0.1361	0.0231	2.314e-09	8197	0.00432878	35.6286
EOTAXIN	rs114202043	T	C	0.3423	0.0453	0.0385	5.932e-19	8197	0.00955145	79.029
EOTAXIN	rs11719635	T	C	0.1293	0.872	0.0242	9.118e-08	8197	0.00347058	28.5404
EOTAXIN	rs12075	A	G	0.1692	0.5229	0.0155	1.211e-27	8197	0.014329	119.133
EOTAXIN	rs187131	C	G	0.1264	0.8902	0.0253	5.742e-07	8197	0.00303583	24.9544
EOTAXIN	rs2024050	A	G	0.164	0.0739	0.0302	5.467e-08	8197	0.00358475	29.4827
EOTAXIN	rs2027855	T	C	0.0743	0.6153	0.0162	4.272e-06	8197	0.00255964	21.0301
EOTAXIN	rs2211994	T	C	0.0876	0.276	0.0177	6.981e-07	8197	0.00297928	24.4881
EOTAXIN	rs2228467	T	C	-0.4154	0.9215	0.0291	3.473e-46	8197	0.0242565	203.723
EOTAXIN	rs3091309	A	G	0.1303	0.1859	0.0203	1.376e-10	8197	0.00500109	41.1899
EOTAXIN	rs3960554	T	G	0.0795	0.3159	0.0169	2.425e-06	8197	0.00269237	22.1236
EOTAXIN	rs5754733	A	C	-0.105	0.8306	0.0213	8.196e-07	8197	0.00295583	24.2948
EOTAXIN	rs59808887	T	C	-0.1698	0.0601	0.0356	1.886e-06	8197	0.00276769	22.7441
EOTAXIN	rs745331	A	G	-0.0821	0.6825	0.0176	3.036e-06	8197	0.00264761	21.7548
EOTAXIN	rs75426604	A	C	-0.1371	0.0876	0.0291	2.397e-06	8197	0.0027006	22.1913
EOTAXIN	rs79722574	T	C	-0.1092	0.1422	0.0227	1.497e-06	8197	0.00281523	23.136
EOTAXIN	rs9317045	A	C	0.1172	0.8615	0.0236	6.954e-07	8197	0.00299966	24.6561
EOTAXIN	rs9975149	A	T	0.0749	0.3743	0.0164	4.71e-06	8197	0.00253815	20.8531
FGF_BASIC	rs115889365	A	G	0.1678	0.0544	0.0365	4.365e-06	7609	0.00276991	21.1292
FGF_BASIC	rs116745220	A	G	-0.6176	0.9951	0.1324	3.085e-06	7609	0.00285148	21.7533
FGF_BASIC	rs13412535	A	G	-0.1129	0.1856	0.0224	4.763e-07	7609	0.00332749	25.3967
FGF_BASIC	rs148287449	A	G	0.1975	0.0363	0.0431	4.683e-06	7609	0.00275204	20.9926
FGF_BASIC	rs61990749	C	G	0.1124	0.1545	0.0228	8.225e-07	7609	0.00318383	24.2968
FGF_BASIC	rs75168112	T	C	-0.1024	0.8097	0.0214	1.637e-06	7609	0.00300013	22.8907
FGF_BASIC	rs78873483	A	G	0.1286	0.1025	0.0282	4.98e-06	7609	0.00272565	20.7907
FGF_BASIC	rs9903590	T	C	0.1281	0.8953	0.0267	1.622e-06	7609	0.00301603	23.0124
G_CSF	rs115256310	A	G	-0.6788	0.9954	0.1359	5.85e-07	7948	0.00312915	24.9422
G_CSF	rs11903143	A	G	0.0889	0.7066	0.0175	3.784e-07	7948	0.0032364	25.7999
G_CSF	rs145756094	C	G	-0.7323	0.9962	0.1479	7.399e-07	6404	0.00381356	24.5079
G_CSF	rs2671444	A	G	-0.0776	0.6506	0.0166	2.861e-06	7948	0.00274193	21.8473
G_CSF	rs586313	T	C	-0.0883	0.2417	0.0187	2.355e-06	7948	0.00279746	22.291
GROA	rs1113500	T	G	0.1162	0.5981	0.0243	1.721e-06	3544	0.00641081	22.8536
GROA	rs12075	A	G	0.3724	0.5354	0.0236	3.459e-56	3544	0.0656467	248.857
GROA	rs140734053	A	G	0.7333	0.0066	0.1545	2.069e-06	3544	0.00631627	22.5144
GROA	rs508977	T	G	-0.3838	0.7566	0.0279	4.566e-43	3544	0.0506893	189.128
GROA	rs7540542	T	G	0.2619	0.248	0.0276	2.302e-21	3544	0.0247778	89.9928
GROA	rs76390238	C	G	0.6223	0.0095	0.1352	4.141e-06	3544	0.00594243	21.1739
GROA	rs78653452	T	G	-0.7395	0.0071	0.1559	2.093e-06	3544	0.00630873	22.4874
HGF	rs11060254	A	G	-0.0765	0.3306	0.0166	3.974e-06	8336	0.00254123	21.2326
HGF	rs13412535	A	G	-0.1043	0.1892	0.0213	9.671e-07	8336	0.00286817	23.9721
HGF	rs1617833	C	G	-0.0749	0.6189	0.016	2.925e-06	8336	0.00262196	21.9088
HGF	rs2003620	T	C	0.2277	0.027	0.0487	2.978e-06	8336	0.00261561	21.8557
HGF	rs3748034	T	G	0.1529	0.1278	0.0233	5.21e-11	8336	0.00513934	43.0526
HGF	rs4245058	T	C	-0.1552	0.0619	0.0331	2.683e-06	8336	0.00263042	21.9798
HGF	rs5745687	T	C	-0.3008	0.0375	0.0404	9.922e-14	8336	0.00660627	55.4228
IFN-γ	rs10481651	A	G	-0.0793	0.6116	0.0168	2.183e-06	7745	0.00286853	22.2749
IFN-γ	rs10761731	A	T	-0.0813	0.6214	0.0167	1.068e-06	7745	0.0030507	23.6939
IFN-γ	rs11843756	T	G	0.1812	0.9542	0.0391	3.622e-06	7745	0.00276528	21.4709
IFN-γ	rs12420286	T	C	0.2357	0.9699	0.05	2.452e-06	7745	0.00286097	22.2161
IFN-γ	rs2073438	A	G	0.092	0.2506	0.0188	9.551e-07	7745	0.00308246	23.9413
IFN-γ	rs2188420	C	G	0.1005	0.7912	0.0201	5.898e-07	7745	0.0032175	24.9935
IFN-γ	rs60059008	A	G	0.0852	0.6862	0.0176	1.301e-06	7745	0.00301662	23.4283
IFN-γ	rs78731865	A	G	-0.1363	0.8979	0.028	1.116e-06	7745	0.00305019	23.6899
IL-1β	rs143319329	T	C	0.4357	0.0209	0.093	2.835e-06	3348	0.00651307	21.9356
IL-1β	rs4786740	A	C	0.1264	0.3913	0.0265	1.82e-06	3348	0.00674956	22.7375
IL-1β	rs61335305	A	C	0.4333	0.0189	0.0928	3.015e-06	3348	0.0064696	21.7882
IL-1β	rs62015704	A	G	0.1786	0.8688	0.0372	1.624e-06	3348	0.00683773	23.0366
IL-1rα	rs1054402	T	C	0.1325	0.2506	0.0269	8.201e-07	3677	0.00655507	24.2488
IL-1rα	rs11627423	A	C	0.1178	0.6414	0.0246	1.65e-06	3677	0.00619765	22.9184
IL-1rα	rs4441609	T	C	0.1056	0.4757	0.0231	4.746e-06	3677	0.00565131	20.8866
IL-1rα	rs61335305	A	C	0.4315	0.0182	0.0904	1.812e-06	3677	0.00615812	22.7713
IL-1rα	rs6699436	A	G	-0.1858	0.0995	0.0404	4.365e-06	3677	0.00571932	21.1394
IL-1rα	rs9623661	T	C	-0.1948	0.0903	0.0424	4.349e-06	3677	0.00570777	21.0965
IL_2	rs13412535	A	G	0.174	0.1886	0.0331	1.447e-07	3514	0.00780259	27.6182
IL_2	rs16836080	A	G	0.1158	0.3355	0.0253	4.841e-06	3514	0.00592643	20.9377
IL_2	rs170117	T	C	-0.1637	0.1377	0.0347	2.442e-06	3514	0.00629354	22.2429
IL_2	rs4634519	A	G	-0.1249	0.7379	0.0268	3.18e-06	3514	0.00614296	21.7074
IL_2	rs61335305	A	C	0.4439	0.0184	0.0913	1.157e-06	3514	0.00668213	23.6255
IL_2	rs62124990	T	G	-0.7013	0.0083	0.149	2.502e-06	3514	0.00626475	22.1405
IL_2	rs7615304	A	G	-0.1139	0.4531	0.024	2.161e-06	3514	0.00636867	22.5101
IL-2rα	rs11241559	T	G	-0.124	0.2643	0.0264	2.75e-06	3716	0.00590186	22.0497
IL-2rα	rs117244812	A	G	-0.7187	0.0079	0.1493	1.474e-06	3716	0.00619727	23.1602
IL-2rα	rs12722497	A	C	0.6287	0.0624	0.0482	7.978e-39	3716	0.0437799	170.043
IL-2rα	rs12799226	T	C	-0.1285	0.2361	0.0277	3.561e-06	3716	0.00575789	21.5086
IL-2rα	rs4733117	A	C	0.1439	0.7938	0.0291	7.912e-07	3716	0.0065375	24.44
IL-2rα	rs759244	A	T	-0.1094	0.394	0.0238	4.257e-06	3716	0.00565383	21.1177
IL_4	rs10512267	T	C	-0.0824	0.5752	0.016	2.734e-07	8168	0.00323661	26.516
IL_4	rs116705532	T	G	-0.4675	0.9925	0.0978	1.727e-06	8168	0.00278969	22.8444
IL_4	rs12238729	T	C	0.5271	0.0162	0.1096	1.505e-06	3559	0.00645689	23.1164
IL_4	rs13106889	A	T	-0.1186	0.1648	0.0224	1.215e-07	8168	0.00342034	28.0264
IL_4	rs17713451	A	G	0.1255	0.1149	0.0252	6.41e-07	8168	0.00302729	24.7959
IL_4	rs2073438	A	G	0.0847	0.2513	0.0183	3.725e-06	8168	0.00261584	21.417
IL_4	rs6765768	A	G	0.0796	0.654	0.0167	1.853e-06	8168	0.00277377	22.7136
IL_4	rs6969391	T	C	0.0767	0.6589	0.0166	3.587e-06	8168	0.0026069	21.3436
IL_4	rs7613691	A	G	0.1787	0.9482	0.0382	2.962e-06	8168	0.00267205	21.8784
IL_4	rs79597994	T	C	-0.5855	0.0049	0.1271	4.056e-06	8168	0.00259131	21.2157
IL_4	rs9508291	T	C	-0.168	0.9495	0.0358	2.669e-06	8168	0.00268886	22.0164
IL_5	rs11680908	A	G	0.2593	0.9485	0.0552	2.617e-06	3403	0.00644255	22.0532
IL_5	rs28793375	T	C	0.1697	0.1298	0.0362	2.746e-06	3403	0.00641636	21.963
IL_5	rs6737109	T	C	0.1135	0.519	0.0246	3.806e-06	3403	0.00621658	21.2748
IL_5	rs72831687	A	G	-0.5337	0.0137	0.1104	1.324e-06	3403	0.00682059	23.3561
IL_5	rs74811276	A	G	0.217	0.0761	0.0471	4.082e-06	3403	0.00619891	21.214
IL_5	rs75543804	T	G	0.3992	0.0208	0.0867	4.092e-06	3403	0.00619133	21.1879
IL_5	rs9472168	A	G	0.1568	0.5389	0.0253	5.423e-10	3403	0.0111613	38.388
IL_6	rs10752777	A	T	0.1083	0.1273	0.0235	4.171e-06	8233	0.00257303	21.2332
IL_6	rs10982213	A	G	-0.0849	0.2723	0.0176	1.353e-06	8233	0.00281842	23.264
IL_6	rs1333040	T	C	0.0747	0.4508	0.0157	1.993e-06	8233	0.00274215	22.6327
IL_6	rs13412535	A	G	-0.1186	0.189	0.0214	3.141e-08	8233	0.00371678	30.7069
IL_6	rs4684700	T	C	-0.0747	0.5142	0.0162	3.912e-06	8233	0.00257592	21.2572
IL_6	rs73273528	T	C	0.268	0.0211	0.0553	1.25e-06	8233	0.00284462	23.4808
IL_6	rs75101555	C	G	-0.3625	0.9895	0.0781	3.439e-06	8233	0.00260988	21.5382
IL_6	rs76856708	T	C	0.336	0.9856	0.0697	1.427e-06	8233	0.00281469	23.2331
IL_7	rs10196226	A	G	0.1538	0.1643	0.0327	2.501e-06	3448	0.00637489	22.1088
IL_7	rs1958987	T	C	0.1261	0.7051	0.0263	1.604e-06	3448	0.00662316	22.9756
IL_7	rs28793375	T	C	0.1644	0.1305	0.036	4.866e-06	3448	0.00601191	20.8423
IL_7	rs6921438	A	G	-0.3204	0.4814	0.0246	8.707e-39	3448	0.0468911	169.536
IL_8	rs116726256	T	C	-0.2247	0.9343	0.0489	4.261e-06	3565	0.00588795	21.103
IL_8	rs12075	A	G	0.1148	0.5353	0.0235	9.969e-07	3565	0.00664953	23.8509
IL_8	rs12438669	A	C	-0.1182	0.6834	0.0252	2.597e-06	3565	0.00613342	21.9882
IL_8	rs141926526	A	C	-0.6221	0.9916	0.1308	1.96e-06	3565	0.00630519	22.608
IL_8	rs2673604	A	C	-0.118	0.6829	0.0254	3.289e-06	3565	0.0060175	21.5701
IL_9	rs117807175	C	G	-0.5225	0.0121	0.1106	2.327e-06	3673	0.00603963	22.3062
IL_9	rs3736858	C	G	-0.1351	0.7976	0.0291	3.373e-06	3673	0.00583395	21.5421
IL_9	rs73443903	A	C	0.2162	0.0685	0.046	2.569e-06	3673	0.0059782	22.078
IL_9	rs76963786	T	C	-0.2856	0.0462	0.0556	2.775e-07	3673	0.00713243	26.3712
IL_10	rs10457128	A	G	-0.0854	0.639	0.0172	6.956e-07	7724	0.00318151	24.646
IL_10	rs10493718	A	C	-0.1081	0.1603	0.0222	1.068e-06	7724	0.00306036	23.7046
IL_10	rs10888839	C	G	0.1203	0.1208	0.025	1.562e-06	7724	0.00298888	23.1493
IL_10	rs1530455	T	C	0.082	0.3523	0.0174	2.527e-06	7724	0.00286708	22.2033
IL_10	rs2086656	T	C	-0.08	0.6621	0.017	2.589e-06	7724	0.00285888	22.1396
IL_10	rs282258	T	C	0.0993	0.4311	0.0162	8.63e-10	7724	0.00484082	37.5626
IL_10	rs3025021	T	C	0.0913	0.3459	0.0194	2.609e-06	7724	0.00285925	22.1424
IL_10	rs383684	A	G	0.092	0.7555	0.0197	3.168e-06	7724	0.00281564	21.8037
IL_10	rs465757	A	G	0.0806	0.6657	0.0174	3.494e-06	7724	0.00277029	21.4516
IL_10	rs6085948	A	G	0.0977	0.7946	0.0202	1.28e-06	7724	0.00301947	23.387
IL_10	rs6458375	T	C	0.0922	0.2416	0.0197	2.919e-06	7724	0.00282786	21.8986
IL_10	rs6799107	T	C	-0.095	0.8089	0.0206	3.992e-06	7724	0.00274585	21.2618
IL_10	rs6921438	A	G	-0.2876	0.4815	0.0166	1.381e-67	7724	0.0374078	300.088
IL_10	rs7088799	T	G	-0.0815	0.6191	0.0166	9.352e-07	7724	0.00311103	24.0983
IL_12_P70	rs10761731	A	T	-0.0965	0.6227	0.0161	2.119e-09	8314	0.00430249	35.9169
IL_12_P70	rs13209117	A	G	0.0981	0.2453	0.0186	1.271e-07	8314	0.00333466	27.8104
IL_12_P70	rs273702	A	G	-0.127	0.9015	0.027	2.522e-06	8314	0.00265409	22.1195
IL_12_P70	rs282258	T	C	0.0726	0.4279	0.0156	3.282e-06	8314	0.00259827	21.6531
IL_12_P70	rs6532374	T	C	-0.1033	0.8525	0.0226	4.613e-06	8314	0.00250659	20.8872
IL_12_P70	rs6921438	A	G	-0.3784	0.4834	0.016	5.78e-124	8314	0.0630342	559.188
IL_12_P70	rs6993770	A	T	0.0918	0.7786	0.0188	1.06e-06	8314	0.00285967	23.8377
IL_12_P70	rs7075901	A	C	0.076	0.4647	0.0156	1.06e-06	8314	0.00284662	23.7287
IL_12_P70	rs71361173	T	G	0.1105	0.878	0.0238	3.572e-06	8314	0.00258604	21.5509
IL_12_P70	rs782107	A	G	0.0765	0.4709	0.0156	9.125e-07	8314	0.00288409	24.0419
IL_12_P70	rs78731865	A	G	-0.1252	0.8975	0.027	3.674e-06	8314	0.00257958	21.4969
IL_12_P70	rs9381717	A	G	-0.0727	0.5403	0.0157	3.638e-06	8314	0.00257241	21.4371
IL_12_P70	rs9472183	A	G	-0.1006	0.4566	0.0157	1.384e-10	8314	0.00491414	41.048
IL_13	rs10995615	T	C	-0.1591	0.8577	0.0341	3.118e-06	3596	0.00601715	21.7565
IL_13	rs12623722	A	G	-0.1189	0.3054	0.0257	3.614e-06	3596	0.00591698	21.3922
IL_13	rs13209117	A	G	0.1409	0.245	0.0284	6.761e-07	3596	0.00679834	24.6005
IL_13	rs139083458	T	C	0.9995	0.0034	0.211	2.165e-06	3596	0.00620125	22.4264
IL_13	rs2370048	A	G	-0.1214	0.7287	0.0265	4.76e-06	3596	0.00580228	20.9751
IL_13	rs27949	T	C	-0.1144	0.667	0.025	4.827e-06	3596	0.00578936	20.9281
IL_13	rs6799107	T	C	-0.1472	0.8071	0.0299	8.661e-07	3596	0.00669478	24.2232
IL_13	rs6921438	A	G	-0.4139	0.48	0.0242	1.283e-65	3596	0.0752273	292.36
IL_13	rs7073807	T	C	0.1618	0.1351	0.0354	4.77e-06	3596	0.00577584	20.879
IL_16	rs116135478	A	G	0.8296	0.9933	0.1637	4.05e-07	3521	0.00724132	25.6681
IL_16	rs117217798	T	C	-0.2064	0.0889	0.044	2.772e-06	3521	0.00621073	21.9921
IL_16	rs117916513	A	G	-0.4713	0.0173	0.0982	1.605e-06	3521	0.00649941	23.0211
IL_16	rs1255143	T	C	0.1387	0.5695	0.0241	8.529e-09	3521	0.00931937	33.1034
IL_16	rs1801020	A	G	0.1678	0.2655	0.0271	5.628e-10	3521	0.0107715	38.3176
IL_16	rs4253283	T	C	0.1506	0.3087	0.026	7.215e-09	3521	0.00943884	33.5318
IL_16	rs4778636	A	G	-0.7286	0.0381	0.063	6.208e-31	3521	0.0365965	133.675
IL_16	rs9706053	T	C	0.4412	0.0173	0.0928	1.976e-06	3521	0.00637867	22.5906
IL_17	rs11640734	C	G	-0.115	0.8673	0.024	1.612e-06	7804	0.00293346	22.9542
IL_17	rs12735700	T	G	-0.0943	0.1925	0.0206	4.5e-06	7804	0.00267798	20.9497
IL_17	rs149738638	T	C	-0.1553	0.9382	0.0337	4.106e-06	7804	0.00271385	21.2311
IL_17	rs1530455	T	C	0.1088	0.3534	0.0173	3.294e-10	7804	0.00504258	39.5416
IL_17	rs17106604	T	C	0.1119	0.1539	0.0225	6.23e-07	7804	0.00315939	24.7277
IL_17	rs9568764	C	G	0.0825	0.2756	0.018	4.679e-06	7804	0.00268459	21.0016
IL_18	rs10414578	T	C	-0.1817	0.1295	0.0347	1.643e-07	3675	0.00740569	27.404
IL_18	rs117266781	T	C	0.7051	0.0073	0.1436	9.176e-07	3675	0.00651771	24.0966
IL_18	rs12420140	A	G	-0.2479	0.283	0.0261	1.949e-21	3675	0.0239598	90.1645
IL_18	rs1979967	T	C	0.14	0.2157	0.0285	8.719e-07	3675	0.00652329	24.1174
IL_18	rs2073316	A	G	0.1202	0.4887	0.0233	2.531e-07	3675	0.00718962	26.5987
IL_18	rs2599510	A	G	-0.1597	0.4778	0.0232	5.606e-12	3675	0.0127295	47.3584
IL_18	rs385076	T	C	-0.2472	0.3444	0.0247	1.559e-23	3675	0.0265318	100.107
IL_18	rs610473	A	G	0.1274	0.3522	0.0242	1.433e-07	3675	0.00748493	27.6995
IL_18	rs75440961	T	C	0.2047	0.7302	0.0259	2.851e-15	3675	0.0167132	62.4309
IL_18	rs78623212	T	C	0.8322	0.0053	0.1676	6.82e-07	3675	0.00666417	24.6417
IL_18	rs78716465	A	G	0.3173	0.033	0.0679	2.981e-06	3675	0.00590704	21.8255
IP_10	rs113032464	T	G	0.2929	0.0476	0.0565	2.121e-07	3724	0.00716489	26.8602
IP_10	rs143799975	A	G	-0.7551	0.9949	0.1638	4.012e-06	3724	0.00567414	21.2397
IP_10	rs34383175	T	C	-0.3196	0.035	0.0653	9.904e-07	3724	0.00639135	23.9416
IP_10	rs6707974	A	G	0.1574	0.8626	0.0337	3.027e-06	3724	0.00582376	21.803
IP_10	rs7645625	T	G	-0.1116	0.5724	0.0236	2.192e-06	3724	0.00596891	22.3497
IP_10	rs8112909	A	G	-0.139	0.8159	0.0297	2.956e-06	3724	0.00584736	21.8919
IP_10	rs9353324	A	C	-0.2593	0.9459	0.0516	5.077e-07	3724	0.00673536	25.239
M_CSF	rs11963606	C	G	-0.5353	0.9826	0.117	4.731e-06	2498	0.0083101	20.9158
M_CSF	rs12962919	T	C	0.3025	0.0644	0.0659	4.394e-06	2498	0.00836449	21.0539
M_CSF	rs34089869	T	C	0.2194	0.1039	0.0462	2.078e-06	2498	0.00894733	22.5342
M_CSF	rs56367447	T	C	-0.4878	0.0305	0.0876	2.569e-08	2498	0.012261	30.9833
M_CSF	rs9387100	T	C	-0.135	0.4291	0.029	3.341e-06	2498	0.00860058	21.6533
MCP-1	rs10744620	T	C	0.0783	0.3748	0.0161	1.118e-06	8337	0.00282899	23.6465
MCP-1	rs10865941	T	C	0.0886	0.5712	0.0158	2.27e-08	8337	0.00375758	31.4376
MCP-1	rs116425179	A	G	-0.1485	0.8888	0.0253	4.678e-09	8337	0.00411539	34.4435
MCP-1	rs11710798	A	C	0.0932	0.7923	0.0196	1.995e-06	8337	0.00270479	22.6056
MCP-1	rs12073356	A	G	-0.1436	0.0686	0.031	3.489e-06	8337	0.0025672	21.4527
MCP-1	rs12075	A	G	0.2186	0.523	0.0154	1.361e-45	8337	0.0235981	201.444
MCP-1	rs146522229	T	C	-0.5942	0.0047	0.1161	3.093e-07	8337	0.00313205	26.1877
MCP-1	rs16837903	A	G	-0.1104	0.1237	0.0238	3.352e-06	8337	0.00257428	21.512
MCP-1	rs2036297	A	G	0.1182	0.384	0.016	1.302e-13	8337	0.00650357	54.5621
MCP-1	rs2228467	T	C	-0.262	0.9219	0.029	1.602e-19	8337	0.0096954	81.6023
MCP-1	rs3754211	A	G	-0.0805	0.4491	0.0157	2.693e-07	8337	0.00314351	26.2838
MCP-1	rs56212190	T	C	0.1799	0.0519	0.0372	1.318e-06	8337	0.00279737	23.3815
MCP-1	rs7197349	A	G	0.0971	0.8124	0.0206	2.399e-06	8337	0.0026579	22.2126
MCP-1	rs7540542	T	G	0.155	0.2391	0.0184	4.19e-17	8337	0.00843989	70.9453
MCP-1	rs75826707	A	G	0.1708	0.0511	0.0367	3.263e-06	8337	0.00259124	21.6541
MCP-1	rs7632755	A	G	0.2984	0.0647	0.0315	2.791e-21	8337	0.0106492	89.7165
MCP-1	rs80108502	T	C	0.2463	0.0391	0.0409	1.68e-09	8337	0.00433099	36.2558
MCP-1	rs9317045	A	C	0.1157	0.8618	0.0235	8.425e-07	8337	0.00289908	24.2341
MCP_3	rs10892381	T	C	0.2432	0.6629	0.0473	2.693e-07	1099	0.02349	26.3884
MCP_3	rs117286643	A	G	0.6934	0.0225	0.1474	2.542e-06	1099	0.0197386	22.0893
MCP_3	rs2838065	A	G	-0.221	0.2719	0.0479	3.924e-06	1099	0.0190013	21.2482
MCP_3	rs28394764	A	T	0.597	0.9696	0.1282	3.194e-06	1099	0.0193503	21.6462
MCP_3	rs3129806	T	C	-0.1975	0.5729	0.0433	4.978e-06	1099	0.0185787	20.7667
MCP_3	rs62492260	T	G	-0.2802	0.1886	0.0578	1.229e-06	1099	0.020936	23.4579
MIF	rs113218956	A	G	-0.8789	0.0044	0.1876	2.815e-06	3533	0.00617419	21.9365
MIF	rs11551183	C	G	0.3666	0.9756	0.0795	3.999e-06	3533	0.00598275	21.2522
MIF	rs12594190	A	G	0.1321	0.7008	0.0266	6.85e-07	3533	0.0069323	24.6488
MIF	rs13142904	T	C	-0.2232	0.0896	0.0425	1.468e-07	3533	0.00774622	27.5654
MIF	rs2294689	C	G	-0.1338	0.3018	0.0287	3.043e-06	3533	0.00611422	21.7221
MIF	rs2330634	C	G	0.1549	0.3681	0.0249	4.571e-10	3533	0.010835	38.6775
MIF	rs3814097	A	G	-0.1163	0.5533	0.0251	3.548e-06	3533	0.00604	21.4569
MIF	rs78098071	T	C	-0.4583	0.9809	0.0915	5.509e-07	3533	0.00705084	25.0733
MIG	rs112861654	A	G	-0.2682	0.9454	0.0527	3.639e-07	3724	0.0069068	25.8859
MIG	rs55876513	T	G	0.1638	0.7131	0.0254	1.048e-10	3724	0.011044	41.5649
MIG	rs62562991	A	G	0.6239	0.0097	0.1259	7.237e-07	3724	0.0065511	24.544
MIG	rs6679677	A	C	0.1628	0.1458	0.0327	6.514e-07	3724	0.00661184	24.7731
MIG	rs77086208	T	C	0.327	0.0286	0.0694	2.501e-06	3724	0.00592633	22.1893
MIG	rs816960	T	C	-0.1179	0.3692	0.0242	1.15e-06	3724	0.00633327	23.7227
MIG	rs9456663	T	C	-0.1186	0.6702	0.0255	3.423e-06	3724	0.00577516	21.62
MIP-1α	rs12690897	A	G	0.1215	0.292	0.026	3.073e-06	3561	0.00609507	21.8254
MIP-1α	rs60198979	A	G	-0.2154	0.0788	0.0455	2.215e-06	3561	0.0062542	22.3988
MIP-1b	rs1024626	A	G	0.1457	0.9225	0.0299	1.106e-06	8287	0.00285717	23.7395
MIP-1b	rs112579976	C	G	-0.4207	0.9284	0.0321	3.114e-39	8287	0.0203062	171.724
MIP-1b	rs113010081	T	C	-0.5799	0.867	0.0236	1.57e-133	8287	0.0679113	603.639
MIP-1b	rs115360749	A	G	0.3548	0.0665	0.0315	1.976e-29	8287	0.0150782	126.836
MIP-1b	rs116238056	A	G	0.2452	0.0592	0.0335	2.299e-13	8287	0.00642326	53.5607
MIP-1b	rs117453826	A	G	-0.5907	0.981	0.0591	1.53e-23	8287	0.0119113	99.8744
MIP-1b	rs12601721	C	G	-0.1142	0.2604	0.0178	1.349e-10	8287	0.00494246	41.1517
MIP-1b	rs17138331	A	G	-0.1434	0.9092	0.0295	1.125e-06	8287	0.00284328	23.6238
MIP-1b	rs1994089	T	C	-0.1085	0.3676	0.0162	1.876e-11	8287	0.00538378	44.8461
MIP-1b	rs2049300	T	G	0.1185	0.7377	0.0178	2.863e-11	8287	0.00531965	44.309
MIP-1b	rs2305097	A	C	0.0909	0.7895	0.0189	1.442e-06	8287	0.00278353	23.1259
MIP-1b	rs281748	C	G	-0.0794	0.7041	0.0171	3.277e-06	8287	0.00259491	21.5548
MIP-1b	rs2872753	A	G	-0.0736	0.5304	0.0157	2.814e-06	8287	0.0026449	21.9711
MIP-1b	rs295858	A	G	0.0884	0.3871	0.0167	1.209e-07	8287	0.00336983	28.0135
MIP-1b	rs35933743	T	G	-0.1183	0.8438	0.0238	6.559e-07	8287	0.00297252	24.7008
MIP-1b	rs41291718	C	G	-0.2108	0.9399	0.0327	1.097e-10	8287	0.00498972	41.5471
MIP-1b	rs4795162	A	G	0.1271	0.5876	0.0157	6.164e-16	8287	0.00784645	65.522
MIP-1b	rs5743614	T	C	0.1115	0.1278	0.0232	1.569e-06	8287	0.00277951	23.0924
MIP-1b	rs60516659	A	G	0.2682	0.1209	0.0248	2.784e-27	8287	0.0139165	116.926
MIP-1b	rs6908843	A	G	0.0997	0.1684	0.0209	1.779e-06	8287	0.00273848	22.7506
MIP-1b	rs7221878	T	C	-0.3042	0.9674	0.0462	4.416e-11	8287	0.0052044	43.3441
MIP-1b	rs72791296	T	C	0.2364	0.0349	0.0466	3.968e-07	8287	0.00309584	25.7287
MIP-1b	rs72799710	T	C	-0.1037	0.1514	0.0217	1.792e-06	8287	0.00274818	22.8314
MIP-1b	rs75394422	T	C	-0.3527	0.9534	0.0409	6.133e-18	8287	0.0088938	74.3463
MIP-1b	rs75485436	A	G	0.3348	0.0857	0.0283	3.051e-32	8287	0.0166084	139.924
MIP-1b	rs75719572	C	G	-0.5129	0.8612	0.0232	5.55e-108	8287	0.0556936	488.635
MIP-1b	rs77861329	A	G	0.1301	0.1377	0.0225	7.101e-09	8287	0.00401831	33.426
MIP-1b	rs8078470	A	G	-0.0966	0.4395	0.0158	8.747e-10	8287	0.00449043	37.371
PDGF_BB	rs11247305	C	G	-0.1687	0.9376	0.0364	3.468e-06	8337	0.0025698	21.4745
PDGF_BB	rs116445074	T	G	0.2869	0.0184	0.0587	1.017e-06	8337	0.00285715	23.8826
PDGF_BB	rs11766649	A	G	0.0902	0.8018	0.0196	3.964e-06	8337	0.0025339	21.1737
PDGF_BB	rs12289510	A	G	-0.0772	0.4767	0.0158	1.001e-06	8337	0.00285541	23.868
PDGF_BB	rs13024765	T	C	-0.1019	0.4236	0.0157	9.527e-11	8337	0.00502748	42.1158
PDGF_BB	rs13037046	A	T	-0.0948	0.1871	0.0206	3.958e-06	8337	0.00253379	21.1728
PDGF_BB	rs13412535	A	G	0.3317	0.1892	0.0214	2.893e-54	8337	0.0280101	240.192
PDGF_BB	rs2324229	T	C	0.0884	0.6134	0.0161	4.016e-08	8337	0.00360309	30.1404
PDGF_BB	rs4965869	T	C	0.1843	0.2446	0.0181	2.22e-24	8337	0.0122833	103.655
PDGF_BB	rs72777070	T	G	-0.1048	0.7854	0.02	1.557e-07	8337	0.00328265	27.451
PDGF_BB	rs73162807	A	C	-0.2313	0.0259	0.0499	3.548e-06	8337	0.00257053	21.4806
PDGF_BB	rs9936075	A	G	-0.0767	0.6436	0.0163	2.675e-06	8337	0.00264883	22.1366
RANTES	rs112072646	A	G	0.4209	0.0204	0.0859	9.617e-07	3454	0.00690305	23.995
RANTES	rs2251660	A	C	0.1831	0.8627	0.0356	2.691e-07	3454	0.00760048	26.4378
RANTES	rs2731672	T	C	-0.1242	0.267	0.0272	4.827e-06	3454	0.00600025	20.8379
RANTES	rs62438851	A	G	-0.1904	0.8961	0.0413	4.009e-06	3454	0.00611572	21.2414
RANTES	rs7000423	T	C	-0.1314	0.6274	0.0252	1.852e-07	3454	0.0078102	27.173
RANTES	rs7170339	C	G	-0.4283	0.0197	0.0904	2.187e-06	3454	0.00645689	22.4341
RANTES	rs72793342	A	G	-0.1505	0.2003	0.0307	9.08e-07	3454	0.00690975	24.0184
RANTES	rs74472919	T	C	0.3547	0.0434	0.06	3.353e-09	3454	0.0100167	34.9276
RANTES	rs9675798	T	G	-0.2583	0.9466	0.0552	2.888e-06	3454	0.00629947	21.8836
SCF	rs113127926	A	C	0.1974	0.0418	0.0418	2.337e-06	8334	0.00266887	22.2965
SCF	rs13412535	A	G	-0.1065	0.1892	0.0213	5.586e-07	8334	0.00299079	24.994
SCF	rs1557570	T	G	0.1172	0.2954	0.0169	4.133e-12	8334	0.00573759	48.0815
SCF	rs4841899	T	C	-0.1002	0.7421	0.0178	1.673e-08	8334	0.00378786	31.6804
SCF	rs635634	T	C	-0.1035	0.206	0.0191	5.705e-08	8334	0.00351102	29.3569
SCF	rs7039247	C	G	0.079	0.6644	0.0168	2.46e-06	8334	0.00264625	22.1071
SCF	rs78369473	T	C	-0.2256	0.0266	0.0484	3.14e-06	8334	0.00260018	21.7212
SCF	rs80271436	A	G	-0.2393	0.0263	0.0484	7.488e-07	8334	0.00292462	24.4394
SCF	rs8045376	A	G	-0.3126	0.0144	0.068	4.268e-06	8334	0.00252934	21.1279
SCGF-β	rs112346514	T	C	-0.3261	0.0302	0.0703	3.543e-06	3721	0.00574946	21.5059
SCGF-β	rs1149926	T	C	-0.3458	0.0239	0.0749	3.917e-06	3721	0.00569569	21.3036
SCGF-β	rs116924815	T	C	0.6046	0.0273	0.0737	2.251e-16	3721	0.0177647	67.2617
SCGF-β	rs117716477	A	C	0.8242	0.0199	0.084	1.029e-22	3721	0.0252205	96.2217
SCGF-β	rs12480722	T	C	0.1654	0.8752	0.0353	2.812e-06	3721	0.00586553	21.9426
SCGF-β	rs13287050	A	T	-0.121	0.7202	0.0263	4.118e-06	3721	0.00565635	21.1556
SCGF-β	rs147625924	T	C	0.5974	0.0208	0.0824	4.148e-13	3721	0.0139291	52.5342
SCGF-β	rs17876031	A	G	-0.1496	0.324	0.0254	3.667e-09	3721	0.00923647	34.6707
SCGF-β	rs264157	A	G	0.1079	0.4743	0.0233	3.685e-06	3721	0.00573028	21.4337
SCGF-β	rs4656185	A	G	0.2103	0.2892	0.0254	1.287e-16	3721	0.0180894	68.5137
SCGF-β	rs5742627	T	C	0.2625	0.045	0.0574	4.877e-06	3721	0.00558909	20.9026
SCGF-β	rs77954165	T	C	0.2631	0.9528	0.0562	2.867e-06	3721	0.00585543	21.9046
SCGF-β	rs7815967	T	C	0.1325	0.1991	0.0288	4.371e-06	3721	0.00565619	21.155
SCGF-β	rs78217154	T	C	0.3942	0.9796	0.0861	4.722e-06	3721	0.0056018	20.9505
SCGF-β	rs7969894	A	G	0.3918	0.0392	0.0602	7.373e-11	3721	0.0112554	42.3353
SDF-1α	rs10516368	A	C	-0.4268	0.0105	0.0883	1.356e-06	7829	0.00297527	23.357
SDF-1α	rs1600396	A	G	-0.0933	0.8096	0.0204	4.939e-06	7829	0.00266464	20.9118
SDF-1α	rs3988298	T	C	-0.1263	0.1042	0.0266	2.124e-06	7829	0.00287136	22.5389
SDF-1α	rs62194947	T	C	-0.0852	0.2632	0.0185	4.269e-06	7829	0.00270181	21.2043
SDF-1α	rs78883416	C	G	-0.0871	0.308	0.0182	1.755e-06	7829	0.00291688	22.8972
TNF-α	rs10834997	A	G	-0.123	0.6924	0.0256	1.528e-06	3493	0.00656555	23.0718
TNF-α	rs79105320	A	G	0.5573	0.0112	0.1177	2.207e-06	3493	0.00637746	22.4066
TNF-β	rs10925040	T	C	0.1738	0.371	0.0372	2.929e-06	1566	0.0137471	21.8001
TNF-β	rs753274	T	C	-0.1725	0.6085	0.037	3.143e-06	1566	0.0136898	21.708
TNF-β	rs7629875	A	G	0.3841	0.9443	0.0774	6.897e-07	1566	0.0154824	24.5953
TRAIL	rs117637258	T	C	0.3523	0.0631	0.0344	1.173e-24	8230	0.0125837	104.858
TRAIL	rs12455016	T	C	0.1378	0.0995	0.0262	1.449e-07	8230	0.00334995	27.6561
TRAIL	rs13278062	T	G	0.08	0.5589	0.0157	3.326e-07	8230	0.00314494	25.9582
TRAIL	rs16962448	C	G	-0.1173	0.7365	0.0181	1.016e-10	8230	0.00507725	41.9888
TRAIL	rs17434886	T	C	-0.0918	0.1949	0.0199	4.195e-06	8230	0.00257904	21.2752
TRAIL	rs1789041	T	G	0.1296	0.1256	0.0251	2.516e-07	8230	0.00322893	26.6537
TRAIL	rs550057	T	C	-0.0783	0.3049	0.0169	3.707e-06	8230	0.00260147	21.4607
TRAIL	rs72899452	T	C	0.1223	0.0977	0.0264	3.748e-06	8230	0.00260084	21.4555
TRAIL	rs72955191	A	G	0.2326	0.0378	0.0447	1.995e-07	8230	0.00327928	27.0707
TRAIL	rs73039026	A	C	-0.3098	0.9821	0.0634	1.015e-06	8230	0.00289285	23.8714
TRAIL	rs747324	T	C	-0.0826	0.2828	0.0178	3.338e-06	8230	0.00260967	21.5285
TRAIL	rs75928541	A	G	0.2784	0.0188	0.0591	2.442e-06	8230	0.00268902	22.1849
TRAIL	rs77451439	A	G	-0.4331	0.9522	0.0368	6.1e-32	8230	0.0165513	138.476
VEGF	rs10761731	A	T	-0.1146	0.6204	0.0174	4.309e-11	7162	0.00602024	43.366
VEGF	rs10934631	T	C	-0.1132	0.8517	0.0244	3.607e-06	7162	0.00299623	21.5175
VEGF	rs10967186	T	C	0.0899	0.578	0.0169	1.086e-07	7162	0.00393549	28.2895
VEGF	rs12456390	T	C	-0.0818	0.6772	0.0179	4.882e-06	7162	0.00290738	20.8775
VEGF	rs13209117	A	G	0.1253	0.2474	0.02	3.697e-10	7162	0.00545047	39.2393
VEGF	rs3108686	A	C	-0.7967	0.0038	0.1702	2.861e-06	5143	0.00424236	21.9029
VEGF	rs4082730	A	G	0.2455	0.0305	0.0533	4.116e-06	7162	0.00295345	21.2093
VEGF	rs60987108	A	G	0.1812	0.9459	0.039	3.369e-06	7162	0.00300501	21.5807
VEGF	rs6921438	A	G	-0.4866	0.4691	0.0174	4.11e-172	7162	0.098447	781.852
VEGF	rs7030781	A	T	0.1403	0.5878	0.0172	3.454e-16	7162	0.00920467	66.5177
VEGF	rs7075901	A	C	0.0848	0.4668	0.0169	4.968e-07	7162	0.00350316	25.1708
VEGF	rs73418461	A	G	-0.2498	0.0266	0.0521	1.61e-06	7162	0.00319951	22.982
VEGF	rs73872715	T	C	-0.6079	0.0045	0.1299	2.864e-06	7162	0.0030485	21.894
VEGF	rs8045833	A	G	0.103	0.2132	0.0211	1.006e-06	7162	0.00331614	23.8225
VEGF	rs9472183	A	G	-0.1264	0.4547	0.017	9.541e-14	7162	0.00765989	55.2682
