# Supplementary material for: Associations of the circulating levels of cytokines with the risk of myeloproliferative neoplasms: a bidirectional mendelian-randomization study
Source: BMC Cancer. 2024 Apr 26;24:531. doi: 10.1186/s12885-024-12301-x (PMC11046808; doi:10.1186/s12885-024-12301-x)
Supplement: Supplementary file 2 — Supplementary Material 2. [file 12885_2024_12301_MOESM2_ESM.xlsx]

## Sheet: Sheet 1
SNP	effect_allele	other_allele	beta	eaf	se	pval	R2	F
rs10815145	A	G	0.6868	0.314	0.0633	1.99618e-27	0.000288278	117.72
rs144317085	T	A	0.9664	0.0571	0.1359	1.15107e-12	0.000123852	50.5677
rs1575285	G	A	0.5052	0.3574	0.06	3.7653e-17	0.000173633	70.8961
rs58270997	T	C	0.3849	0.3355	0.0612	3.19102e-10	9.688e-05	39.554
rs7705526	A	C	0.4122	0.3219	0.0614	1.90195e-11	0.000110386	45.0689
