# Supplementary material for: Associations of the circulating levels of cytokines with the risk of myeloproliferative neoplasms: a bidirectional mendelian-randomization study
Source: BMC Cancer. 2024 Apr 26;24:531. doi: 10.1186/s12885-024-12301-x (PMC11046808; doi:10.1186/s12885-024-12301-x)
Supplement: Supplementary file 3 — Supplementary Material 3. [file 12885_2024_12301_MOESM3_ESM.xlsx]

## Sheet: Sheet1
Cytokines/ Growth factors	Method	nsnp	Pval	OR	OR_lci95	OR_uci95	estimate
β-NGF	Inverse variance weighted	4	0.264456	1.35241	0.795848	2.29819	1.35 (0.80-2.30)
β-NGF	Weighted median	4	0.588171	1.16772	0.666188	2.04682	1.17 (0.67-2.05)
β-NGF	MR Egger	4	0.198181	11.4252	0.923025	141.421	11.43 (0.92-141.42)
CTACK	Inverse variance weighted	10	0.838338	0.966083	0.693508	1.34579	0.97 (0.69-1.35)
CTACK	Weighted median	10	0.603738	1.09678	0.773784	1.5546	1.10 (0.77-1.55)
CTACK	MR Egger	10	0.658137	1.16375	0.609406	2.22235	1.16 (0.61-2.22)
EOTAXIN	Inverse variance weighted	18	0.178812	1.18668	0.924624	1.523	1.19 (0.92-1.52)
EOTAXIN	Weighted median	18	0.897048	1.02247	0.730265	1.43159	1.02 (0.73-1.43)
EOTAXIN	MR Egger	18	0.4125	1.25308	0.740887	2.11937	1.25 (0.74-2.12)
FGF_BASIC	Inverse variance weighted	8	0.12116	1.45013	0.906348	2.32016	1.45 (0.91-2.32)
FGF_BASIC	Weighted median	8	0.74315	1.11079	0.592508	2.08242	1.11 (0.59-2.08)
FGF_BASIC	MR Egger	8	0.352239	0.543011	0.165691	1.77958	0.54 (0.17-1.78)
G_CSF	Inverse variance weighted	5	0.517045	0.832196	0.477418	1.45062	0.83 (0.48-1.45)
G_CSF	Weighted median	5	0.534088	0.816862	0.431738	1.54553	0.82 (0.43-1.55)
G_CSF	MR Egger	5	0.669691	0.813956	0.345686	1.91655	0.81 (0.35-1.92)
GROA	Inverse variance weighted	7	0.648507	0.958174	0.797367	1.15141	0.96 (0.80-1.15)
GROA	Weighted median	7	0.92569	0.9897	0.796193	1.23024	0.99 (0.80-1.23)
GROA	MR Egger	7	0.548362	0.863669	0.552603	1.34984	0.86 (0.55-1.35)
HGF	Inverse variance weighted	7	0.743018	0.901372	0.484522	1.67685	0.90 (0.48-1.68)
HGF	Weighted median	7	0.920771	0.969614	0.527856	1.78108	0.97 (0.53-1.78)
HGF	MR Egger	7	0.77846	0.796335	0.177109	3.58057	0.80 (0.18-3.58)
IFN-γ	Inverse variance weighted	8	0.179248	1.40337	0.85585	2.30118	1.40 (0.86-2.30)
IFN-γ	Weighted median	8	0.377169	1.31991	0.712871	2.44385	1.32 (0.71-2.44)
IFN-γ	MR Egger	8	0.54032	1.72351	0.333064	8.91865	1.72 (0.33-8.92)
IL-1β	Inverse variance weighted	4	0.35685	1.38274	0.693987	2.75506	1.38 (0.69-2.76)
IL-1β	Weighted median	4	0.0807919	1.75096	0.933684	3.28361	1.75 (0.93-3.28)
IL-1β	MR Egger	4	0.683804	0.672348	0.129028	3.5035	0.67 (0.13-3.50)
IL-1rα	Inverse variance weighted	6	0.433428	1.17455	0.785317	1.75671	1.17 (0.79-1.76)
IL-1rα	Weighted median	6	0.18289	1.40771	0.851069	2.32844	1.41 (0.85-2.33)
IL-1rα	MR Egger	6	0.523165	1.50102	0.480474	4.68923	1.50 (0.48-4.69)
IL_2	Inverse variance weighted	7	0.506606	1.13072	0.786853	1.62486	1.13 (0.79-1.62)
IL_2	Weighted median	7	0.349899	1.22363	0.801436	1.86825	1.22 (0.80-1.87)
IL_2	MR Egger	7	0.261058	1.56142	0.783581	3.1114	1.56 (0.78-3.11)
IL-2rα	Inverse variance weighted	6	0.0321972	1.36471	1.02677	1.81389	1.36 (1.03-1.81)
IL-2rα	Weighted median	6	0.122307	1.28786	0.934335	1.77516	1.29 (0.93-1.78)
IL-2rα	MR Egger	6	0.389315	1.26693	0.783415	2.04887	1.27 (0.78-2.05)
IL_4	Inverse variance weighted	11	0.552574	0.879569	0.575906	1.34335	0.88 (0.58-1.34)
IL_4	Weighted median	11	0.473598	0.805765	0.446364	1.45455	0.81 (0.45-1.45)
IL_4	MR Egger	11	0.922002	1.04456	0.447119	2.44028	1.04 (0.45-2.44)
IL_5	Inverse variance weighted	7	0.236945	0.817523	0.585446	1.1416	0.82 (0.59-1.14)
IL_5	Weighted median	7	0.328426	0.813615	0.537972	1.23049	0.81 (0.54-1.23)
IL_5	MR Egger	7	0.369456	0.665713	0.296466	1.49485	0.67 (0.30-1.49)
IL_6	Inverse variance weighted	8	0.492889	0.808993	0.441389	1.48275	0.81 (0.44-1.48)
IL_6	Weighted median	8	0.722525	0.879588	0.433224	1.78585	0.88 (0.43-1.79)
IL_6	MR Egger	8	0.128157	0.33923	0.102063	1.12751	0.34 (0.10-1.13)
IL_7	Inverse variance weighted	4	0.702587	1.09936	0.676028	1.78778	1.10 (0.68-1.79)
IL_7	Weighted median	4	0.917147	0.982201	0.700246	1.37769	0.98 (0.70-1.38)
IL_7	MR Egger	4	0.150183	0.40714	0.188054	0.881461	0.41 (0.19-0.88)
IL_8	Inverse variance weighted	5	0.437546	1.19262	0.764473	1.86055	1.19 (0.76-1.86)
IL_8	Weighted median	5	0.820731	1.06716	0.60824	1.87232	1.07 (0.61-1.87)
IL_8	MR Egger	5	0.84343	0.890205	0.308602	2.56792	0.89 (0.31-2.57)
IL_9	Inverse variance weighted	4	0.856335	0.949872	0.544331	1.65755	0.95 (0.54-1.66)
IL_9	Weighted median	4	0.678734	1.13661	0.620077	2.08344	1.14 (0.62-2.08)
IL_9	MR Egger	4	0.833875	0.82343	0.166536	4.07143	0.82 (0.17-4.07)
IL_10	Inverse variance weighted	14	0.766011	0.959102	0.728491	1.26271	0.96 (0.73-1.26)
IL_10	Weighted median	14	0.431066	0.870204	0.61563	1.23005	0.87 (0.62-1.23)
IL_10	MR Egger	14	0.472775	0.801282	0.446058	1.4394	0.80 (0.45-1.44)
IL_12_P70	Inverse variance weighted	13	0.584182	0.935866	0.738109	1.18661	0.94 (0.74-1.19)
IL_12_P70	Weighted median	13	0.4103	0.893084	0.682327	1.16894	0.89 (0.68-1.17)
IL_12_P70	MR Egger	13	0.697631	0.921527	0.616737	1.37694	0.92 (0.62-1.38)
IL_13	Inverse variance weighted	9	0.883046	0.97932	0.741328	1.29372	0.98 (0.74-1.29)
IL_13	Weighted median	9	0.396346	0.899963	0.705413	1.14817	0.90 (0.71-1.15)
IL_13	MR Egger	9	0.434779	0.79774	0.467372	1.36163	0.80 (0.47-1.36)
IL_16	Inverse variance weighted	8	0.783932	0.966603	0.758231	1.23224	0.97 (0.76-1.23)
IL_16	Weighted median	8	0.437295	1.12651	0.834055	1.52151	1.13 (0.83-1.52)
IL_16	MR Egger	8	0.503915	1.16055	0.769743	1.74977	1.16 (0.77-1.75)
IL_17	Inverse variance weighted	6	0.825754	1.06443	0.610492	1.85591	1.06 (0.61- 1.86)
IL_17	Weighted median	6	0.688974	1.17426	0.534727	2.57867	1.17 (0.53- 2.58)
IL_17	MR Egger	6	0.699798	2.10353	0.0624761	70.8248	2.10 (0.06-70.82)
IL_18	Inverse variance weighted	11	0.106642	1.18907	0.963491	1.46745	1.19 (0.96-1.47)
IL_18	Weighted median	11	0.436463	1.11804	0.844131	1.48082	1.12 (0.84-1.48)
IL_18	MR Egger	11	0.482301	1.22318	0.71367	2.09644	1.22 (0.71-2.10)
IP_10	Inverse variance weighted	7	0.0153232	1.55257	1.08796	2.2156	1.55 (1.09-2.22)
IP_10	Weighted median	7	0.0805539	1.51463	0.950763	2.4129	1.51 (0.95-2.41)
IP_10	MR Egger	7	0.904252	1.05022	0.491575	2.24374	1.05 (0.49-2.24)
M_CSF	Inverse variance weighted	5	0.079764	0.739698	0.527919	1.03643	0.74 (0.53-1.04)
M_CSF	Weighted median	5	0.136828	0.716897	0.462409	1.11144	0.72 (0.46-1.11)
M_CSF	MR Egger	5	0.650361	1.20005	0.588583	2.44677	1.20 (0.59-2.45)
MCP-1	Inverse variance weighted	18	0.797869	1.03232	0.809263	1.31686	1.03 (0.81-1.32)
MCP-1	Weighted median	18	0.926819	0.985378	0.719596	1.34933	0.99 (0.72-1.35)
MCP-1	MR Egger	18	0.40607	0.776273	0.433901	1.3888	0.78 (0.43-1.39)
MCP_3	Inverse variance weighted	6	0.829286	0.973105	0.759503	1.24678	0.97 (0.76-1.25)
MCP_3	Weighted median	6	0.682119	1.06246	0.795042	1.41983	1.06 (0.80-1.42)
MCP_3	MR Egger	6	0.954563	1.0235	0.483093	2.16841	1.02 (0.48-2.17)
MIF	Inverse variance weighted	8	0.0908815	0.698017	0.460118	1.05892	0.70 (0.46-1.06)
MIF	Weighted median	8	0.0488905	0.614067	0.37797	0.997639	0.61 (0.38-1.00)
MIF	MR Egger	8	0.509942	0.702505	0.261505	1.88721	0.70 (0.26-1.89)
MIG	Inverse variance weighted	7	0.198309	1.29871	0.872087	1.93402	1.30 (0.87-1.93)
MIG	Weighted median	7	0.176021	1.39816	0.860428	2.27197	1.40 (0.86-2.27)
MIG	MR Egger	7	0.634224	1.29227	0.478871	3.48727	1.29 (0.48-3.49)
MIP-1α	Inverse variance weighted	2	0.782189	0.882308	0.363161	2.14359	0.88 (0.36-2.14)
MIP-1b	Inverse variance weighted	28	0.104449	0.868863	0.733258	1.02955	0.87 (0.73-1.03)
MIP-1b	Weighted median	28	0.598217	0.946674	0.772112	1.1607	0.95 (0.77-1.16)
MIP-1b	MR Egger	28	0.114068	0.794671	0.603316	1.04672	0.79 (0.60-1.05)
PDGF-bb	Inverse variance weighted	12	0.658902	0.939344	0.71148	1.24018	0.94 (0.71-1.24)
PDGF-bb	Weighted median	12	0.243437	0.796741	0.543874	1.16718	0.80 (0.54-1.17)
PDGF-bb	MR Egger	12	0.92586	0.972665	0.550473	1.71866	0.97 (0.55-1.72)
RANTES	Inverse variance weighted	9	0.66144	1.07071	0.788619	1.45371	1.07 (0.79-1.45)
RANTES	Weighted median	9	0.815122	1.04974	0.698827	1.57686	1.05 (0.70-1.58)
RANTES	MR Egger	9	0.978817	0.988458	0.432321	2.26001	0.99 (0.43-2.26)
SCF	Inverse variance weighted	9	0.420809	1.20198	0.768015	1.88116	1.20 (0.77-1.88)
SCF	Weighted median	9	0.34032	1.34089	0.733726	2.4505	1.34 (0.73-2.45)
SCF	MR Egger	9	0.754629	1.23892	0.340445	4.50855	1.24 (0.34-4.51)
SCGF-β	Inverse variance weighted	15	0.777971	0.968907	0.777903	1.20681	0.97 (0.78-1.21)
SCGF-β	Weighted median	15	0.925517	0.986396	0.740173	1.31453	0.99 (0.74-1.31)
SCGF-β	MR Egger	15	0.678237	1.0945	0.721258	1.66089	1.09 (0.72-1.66)
SDF-1α	Inverse variance weighted	5	0.491004	1.25108	0.661331	2.36676	1.25 (0.66-2.37)
SDF-1α	Weighted median	5	0.521498	1.28957	0.59259	2.80631	1.29 (0.59-2.81)
SDF-1α	MR Egger	5	0.78155	1.30178	0.236659	7.16058	1.30 (0.24-7.16)
TNF-α	Inverse variance weighted	2	0.148189	1.65058	0.836815	3.2557	1.65 (0.84-3.26)
TNF-β	Inverse variance weighted	3	0.12001	0.745925	0.515473	1.07941	0.75 (0.52-1.08)
TNF-β	Weighted median	3	0.207463	0.748802	0.477559	1.17411	0.75 (0.48-1.17)
TNF-β	MR Egger	3	0.716325	0.753315	0.235583	2.40885	0.75 (0.24-2.41)
TRAIL	Inverse variance weighted	13	0.469227	0.89319	0.657797	1.21282	0.89 (0.66-1.21)
TRAIL	Weighted median	13	0.399011	0.822542	0.522382	1.29517	0.82 (0.52-1.30)
TRAIL	MR Egger	13	0.768359	0.91499	0.513951	1.62896	0.91 (0.51-1.63)
VEGF	Inverse variance weighted	15	0.468931	0.934196	0.777021	1.12316	0.93 (0.78-1.12)
VEGF	Weighted median	15	0.407867	0.91547	0.742698	1.12843	0.92 (0.74-1.13)
VEGF	MR Egger	15	0.98123	0.996369	0.740148	1.34129	1.00 (0.74-1.34)
