# Supplementary material for: Associations of the circulating levels of cytokines with the risk of myeloproliferative neoplasms: a bidirectional mendelian-randomization study
Source: BMC Cancer. 2024 Apr 26;24:531. doi: 10.1186/s12885-024-12301-x (PMC11046808; doi:10.1186/s12885-024-12301-x)
Supplement: Supplementary file 4 — Supplementary Material 4. [file 12885_2024_12301_MOESM4_ESM.xlsx]

## Sheet: Sheet1
Outcome	Exposure	Method	Nsnp	BETA	Pval	lo_ci	up_ci	estimate
B_NGF	MPN	Inverse variance weighted	5	-0.0261241	0.253137	-0.0709307	0.0186824	0.97 (0.93-1.02)
B_NGF	MPN	Weighted median	5	-0.0328431	0.239003	-0.0875127	0.0218265	0.97 (0.92-1.02)
B_NGF	MPN	MR Egger	5	-0.0502861	0.571037	-0.205709	0.105137	0.95 (0.81-1.11)
B_NGF	MPN	Simple mode	5	-0.0362364	0.394537	-0.110759	0.0382863	0.96 (0.90-1.04)
B_NGF	MPN	Weighted mode	5	-0.0422978	0.338163	-0.118568	0.0339722	0.96 (0.89-1.03)
CTACK	MPN	Inverse variance weighted	5	0.00943078	0.748943	-0.0483266	0.0671882	1.01 (0.95-1.07)
CTACK	MPN	Weighted median	5	0.0262014	0.356933	-0.0295447	0.0819475	1.03 (0.97-1.09)
CTACK	MPN	MR Egger	5	0.112733	0.343982	-0.0843989	0.309865	1.12 (0.92-1.36)
CTACK	MPN	Simple mode	5	0.0380505	0.336773	-0.0303378	0.106439	1.04 (0.97-1.11)
CTACK	MPN	Weighted mode	5	0.0282629	0.435907	-0.0357893	0.0923151	1.03 (0.96-1.10)
EOTAXIN	MPN	Inverse variance weighted	5	0.011403	0.448863	-0.0181091	0.040915	1.01 (0.98-1.04)
EOTAXIN	MPN	Weighted median	5	0.0219466	0.224967	-0.0135029	0.0573961	1.02 (0.99-1.06)
EOTAXIN	MPN	MR Egger	5	0.012533	0.827425	-0.090811	0.115877	1.01 (0.91-1.12)
EOTAXIN	MPN	Simple mode	5	0.023464	0.481161	-0.035813	0.0827409	1.02 (0.96-1.09)
EOTAXIN	MPN	Weighted mode	5	0.0283029	0.269939	-0.0150574	0.0716632	1.03 (0.99-1.07)
FGF_BASIC	MPN	Inverse variance weighted	5	0.0125431	0.450248	-0.0200189	0.0451051	1.01 (0.98-1.05)
FGF_BASIC	MPN	Weighted median	5	-0.00903104	0.658018	-0.0490193	0.0309572	0.99 (0.95-1.03)
FGF_BASIC	MPN	MR Egger	5	0.00824482	0.909928	-0.1232	0.139689	1.01 (0.88-1.15)
FGF_BASIC	MPN	Simple mode	5	0.048083	0.237855	-0.0198866	0.116053	1.05 (0.98-1.12)
FGF_BASIC	MPN	Weighted mode	5	-0.0114959	0.6514	-0.0577127	0.034721	0.99 (0.94-1.04)
G_CSF	MPN	Inverse variance weighted	5	0.0156513	0.304097	-0.0141988	0.0455014	1.02 (0.99-1.05)
G_CSF	MPN	Weighted median	5	0.00352847	0.859004	-0.0354027	0.0424596	1.00 (0.97-1.04)
G_CSF	MPN	MR Egger	5	0.0219369	0.730321	-0.0916888	0.135563	1.02 (0.91-1.15)
G_CSF	MPN	Simple mode	5	-0.000698519	0.98216	-0.0582487	0.0568516	1.00 (0.94-1.06)
G_CSF	MPN	Weighted mode	5	-0.00107862	0.964397	-0.045592	0.0434348	1.00 (0.96-1.04)
GROA	MPN	Inverse variance weighted	5	-0.003998	0.861314	-0.048852	0.040856	1.00 (0.95-1.04)
GROA	MPN	Weighted median	5	-0.0172063	0.522799	-0.0699803	0.0355676	0.98 (0.93-1.04)
GROA	MPN	MR Egger	5	-0.0205232	0.812999	-0.176355	0.135308	0.98 (0.84-1.14)
GROA	MPN	Simple mode	5	-0.0218396	0.579767	-0.0929717	0.0492924	0.98 (0.91-1.05)
GROA	MPN	Weighted mode	5	-0.017841	0.612334	-0.0815586	0.0458765	0.98 (0.92-1.05)
HGF	MPN	Inverse variance weighted	5	-0.00408711	0.783879	-0.0332949	0.0251207	1.00 (0.97-1.03)
HGF	MPN	Weighted median	5	-0.00620411	0.723157	-0.0405311	0.0281228	0.99 (0.96-1.03)
HGF	MPN	MR Egger	5	-0.0360327	0.53896	-0.138164	0.066099	0.96 (0.87-1.07)
HGF	MPN	Simple mode	5	-0.0109137	0.659659	-0.0559613	0.0341339	0.99 (0.95-1.03)
HGF	MPN	Weighted mode	5	-0.00869228	0.710726	-0.0514619	0.0340774	0.99 (0.95-1.03)
IFN_G	MPN	Inverse variance weighted	5	0.0170929	0.275792	-0.013648	0.0478337	1.02 (0.99-1.05)
IFN_G	MPN	Weighted median	5	0.0075221	0.69806	-0.0304819	0.0455261	1.01 (0.97-1.05)
IFN_G	MPN	MR Egger	5	0.00135945	0.98402	-0.121202	0.123921	1.00 (0.89-1.13)
IFN_G	MPN	Simple mode	5	0.00401738	0.880948	-0.0453261	0.0533608	1.00 (0.96-1.05)
IFN_G	MPN	Weighted mode	5	0.00401738	0.861555	-0.0383345	0.0463692	1.00 (0.96-1.05)
IL_1B	MPN	Inverse variance weighted	5	0.0116206	0.623951	-0.0348373	0.0580785	1.01 (0.97-1.06)
IL_1B	MPN	Weighted median	5	0.00805774	0.784276	-0.0496341	0.0657496	1.01 (0.95-1.07)
IL_1B	MPN	MR Egger	5	0.0592586	0.524319	-0.102379	0.220896	1.06 (0.90-1.25)
IL_1B	MPN	Simple mode	5	0.0301417	0.464689	-0.043025	0.103308	1.03 (0.96-1.11)
IL_1B	MPN	Weighted mode	5	0.0113709	0.777866	-0.0624831	0.0852248	1.01 (0.94-1.09)
IL_1RA	MPN	Inverse variance weighted	5	-0.00475843	0.871681	-0.0624995	0.0529826	1.00 (0.94-1.05)
IL_1RA	MPN	Weighted median	5	-0.0304165	0.314917	-0.0897387	0.0289057	0.97 (0.91-1.03)
IL_1RA	MPN	MR Egger	5	-0.0429034	0.736564	-0.270728	0.184921	0.96 (0.76-1.20)
IL_1RA	MPN	Simple mode	5	-0.024694	0.655934	-0.125411	0.0760232	0.98 (0.88-1.08)
IL_1RA	MPN	Weighted mode	5	-0.0398639	0.295102	-0.10478	0.0250523	0.96 (0.90-1.03)
IL_2	MPN	Inverse variance weighted	5	0.0359378	0.118484	-0.00918108	0.0810567	1.04 (0.99-1.08)
IL_2	MPN	Weighted median	5	0.0298203	0.273953	-0.0236052	0.0832459	1.03 (0.98-1.09)
IL_2	MPN	MR Egger	5	0.0570687	0.536503	-0.103642	0.217779	1.06 (0.90-1.24)
IL_2	MPN	Simple mode	5	0.0699565	0.179948	-0.0145349	0.154448	1.07 (0.99-1.17)
IL_2	MPN	Weighted mode	5	0.0221749	0.576701	-0.0494438	0.0937936	1.02 (0.95-1.10)
IL_2RA	MPN	Inverse variance weighted	5	-0.00557298	0.803205	-0.0494052	0.0382593	0.99 (0.95-1.04)
IL_2RA	MPN	Weighted median	5	-0.00636281	0.804134	-0.0566496	0.043924	0.99 (0.94-1.04)
IL_2RA	MPN	MR Egger	5	-0.0851675	0.353314	-0.237524	0.0671893	0.92 (0.79-1.07)
IL_2RA	MPN	Simple mode	5	0.0133454	0.732948	-0.058135	0.0848257	1.01 (0.94-1.09)
IL_2RA	MPN	Weighted mode	5	-0.00583815	0.864015	-0.0685142	0.0568379	0.99 (0.93-1.06)
IL_4	MPN	Inverse variance weighted	5	-0.0108117	0.474374	-0.0404334	0.0188101	0.99 (0.96-1.02)
IL_4	MPN	Weighted median	5	-0.0120633	0.487325	-0.0461046	0.021978	0.99 (0.95-1.02)
IL_4	MPN	MR Egger	5	-0.00545828	0.924149	-0.108894	0.0979772	0.99 (0.90-1.10)
IL_4	MPN	Simple mode	5	-0.00636467	0.778554	-0.0478366	0.0351073	0.99 (0.95-1.04)
IL_4	MPN	Weighted mode	5	-0.01693	0.485805	-0.0601887	0.0263286	0.98 (0.94-1.03)
IL_5	MPN	Inverse variance weighted	5	0.0239543	0.30693	-0.0219996	0.0699082	1.02 (0.98-1.07)
IL_5	MPN	Weighted median	5	0.00637689	0.817	-0.0476353	0.0603891	1.01 (0.95-1.06)
IL_5	MPN	MR Egger	5	-0.0648256	0.484222	-0.224455	0.094804	0.94 (0.80-1.10)
IL_5	MPN	Simple mode	5	0.00630398	0.878554	-0.0695819	0.0821899	1.01 (0.93-1.09)
IL_5	MPN	Weighted mode	5	0.00630398	0.867524	-0.0631901	0.075798	1.01 (0.94-1.08)
IL_6	MPN	Inverse variance weighted	5	0.00565655	0.706881	-0.0238259	0.035139	1.01 (0.98-1.04)
IL_6	MPN	Weighted median	5	-0.00146818	0.935387	-0.036964	0.0340277	1.00 (0.96-1.03)
IL_6	MPN	MR Egger	5	0.00942839	0.869148	-0.093653	0.11251	1.01 (0.91-1.12)
IL_6	MPN	Simple mode	5	-0.00190003	0.940914	-0.0491098	0.0453097	1.00 (0.95-1.05)
IL_6	MPN	Weighted mode	5	-0.00479862	0.850773	-0.0516766	0.0420793	1.00 (0.95-1.04)
IL_7	MPN	Inverse variance weighted	5	0.0407173	0.0792084	-0.00474844	0.0861831	1.04 (1.00-1.09)
IL_7	MPN	Weighted median	5	0.0341994	0.232423	-0.0219337	0.0903324	1.03 (0.98-1.09)
IL_7	MPN	MR Egger	5	-0.0562188	0.5357	-0.214201	0.101764	0.95 (0.81-1.11)
IL_7	MPN	Simple mode	5	0.0232936	0.581605	-0.0529593	0.0995464	1.02 (0.95-1.10)
IL_7	MPN	Weighted mode	5	0.0288344	0.463225	-0.0409127	0.0985815	1.03 (0.96-1.10)
IL_8	MPN	Inverse variance weighted	5	0.00871334	0.702908	-0.0360644	0.0534911	1.01 (0.96-1.05)
IL_8	MPN	Weighted median	5	0.0176333	0.515867	-0.0355601	0.0708268	1.02 (0.97-1.07)
IL_8	MPN	MR Egger	5	0.0206236	0.817248	-0.139718	0.180965	1.02 (0.87-1.20)
IL_8	MPN	Simple mode	5	0.00437211	0.912945	-0.0692475	0.0779917	1.00 (0.93-1.08)
IL_8	MPN	Weighted mode	5	0.00947079	0.785018	-0.0541654	0.073107	1.01 (0.95-1.08)
IL_9	MPN	Inverse variance weighted	5	-0.00944139	0.77265	-0.0734927	0.0546099	0.99 (0.93-1.06)
IL_9	MPN	Weighted median	5	-0.0474311	0.100284	-0.103997	0.00913492	0.95 (0.90-1.01)
IL_9	MPN	MR Egger	5	0.0213561	0.879771	-0.233044	0.275756	1.02 (0.79-1.32)
IL_9	MPN	Simple mode	5	-0.0534723	0.310156	-0.143733	0.0367888	0.95 (0.87-1.04)
IL_9	MPN	Weighted mode	5	-0.0501121	0.20408	-0.114896	0.0146722	0.95 (0.89-1.01)
IL_10	MPN	Inverse variance weighted	5	0.0332386	0.0319359	0.00286973	0.0636074	1.03 (1.00-1.07)
IL_10	MPN	Weighted median	5	0.0289605	0.114037	-0.00695829	0.0648792	1.03 (0.99-1.07)
IL_10	MPN	MR Egger	5	0.016501	0.780581	-0.0896785	0.122681	1.02 (0.91-1.13)
IL_10	MPN	Simple mode	5	0.0312499	0.281366	-0.0179799	0.0804796	1.03 (0.98-1.08)
IL_10	MPN	Weighted mode	5	0.0261082	0.298528	-0.0167581	0.0689745	1.03 (0.98-1.07)
IL_12_P70	MPN	Inverse variance weighted	5	0.0154333	0.302033	-0.0138757	0.0447423	1.02 (0.99-1.05)
IL_12_P70	MPN	Weighted median	5	0.0125988	0.475447	-0.0220033	0.0472009	1.01 (0.98-1.05)
IL_12_P70	MPN	MR Egger	5	-0.0117747	0.836298	-0.114259	0.0907091	0.99 (0.89-1.09)
IL_12_P70	MPN	Simple mode	5	0.0131582	0.586903	-0.0305531	0.0568696	1.01 (0.97-1.06)
IL_12_P70	MPN	Weighted mode	5	0.00972273	0.672087	-0.0320732	0.0515187	1.01 (0.97-1.05)
IL_13	MPN	Inverse variance weighted	5	-0.00324264	0.906231	-0.0571977	0.0507124	1.00 (0.94-1.05)
IL_13	MPN	Weighted median	5	-0.0289616	0.294895	-0.0831552	0.025232	0.97 (0.92-1.03)
IL_13	MPN	MR Egger	5	-0.138083	0.17947	-0.29325	0.017083	0.87 (0.75-1.02)
IL_13	MPN	Simple mode	5	-0.031201	0.447997	-0.103971	0.041569	0.97 (0.90-1.04)
IL_13	MPN	Weighted mode	5	-0.032287	0.382877	-0.0969066	0.0323327	0.97 (0.91-1.03)
IL_16	MPN	Inverse variance weighted	5	0.0302947	0.185845	-0.0145873	0.0751767	1.03 (0.99-1.08)
IL_16	MPN	Weighted median	5	0.0399274	0.15226	-0.0147374	0.0945921	1.04 (0.99-1.10)
IL_16	MPN	MR Egger	5	-0.0101301	0.906564	-0.165775	0.145515	0.99 (0.85-1.16)
IL_16	MPN	Simple mode	5	0.0480158	0.288961	-0.029029	0.125061	1.05 (0.97-1.13)
IL_16	MPN	Weighted mode	5	0.0480158	0.260779	-0.0238991	0.119931	1.05 (0.98-1.13)
IL_17	MPN	Inverse variance weighted	5	0.00919879	0.582038	-0.0235579	0.0419555	1.01 (0.98-1.04)
IL_17	MPN	Weighted median	5	0.00632587	0.751376	-0.0328083	0.0454601	1.01 (0.97-1.05)
IL_17	MPN	MR Egger	5	-0.0154059	0.830078	-0.144473	0.113661	0.98 (0.87-1.12)
IL_17	MPN	Simple mode	5	0.049662	0.240061	-0.0209373	0.120261	1.05 (0.98-1.13)
IL_17	MPN	Weighted mode	5	-0.0149639	0.573392	-0.0628581	0.0329304	0.99 (0.94-1.03)
IL_18	MPN	Inverse variance weighted	5	-0.00780302	0.729022	-0.0519506	0.0363446	0.99 (0.95-1.04)
IL_18	MPN	Weighted median	5	-0.015772	0.551499	-0.0676819	0.0361379	0.98 (0.93-1.04)
IL_18	MPN	MR Egger	5	-0.0457122	0.599919	-0.198992	0.107567	0.96 (0.82-1.11)
IL_18	MPN	Simple mode	5	-0.0156757	0.672949	-0.0832554	0.051904	0.98 (0.92-1.05)
IL_18	MPN	Weighted mode	5	-0.0163971	0.636375	-0.0793117	0.0465174	0.98 (0.92-1.05)
IP_10	MPN	Inverse variance weighted	5	0.0322053	0.149474	-0.0115874	0.075998	1.03 (0.99-1.08)
IP_10	MPN	Weighted median	5	0.042488	0.109559	-0.00955406	0.0945301	1.04 (0.99-1.10)
IP_10	MPN	MR Egger	5	0.071899	0.422734	-0.08028	0.224078	1.07 (0.92-1.25)
IP_10	MPN	Simple mode	5	0.0505125	0.214021	-0.0165705	0.117595	1.05 (0.98-1.12)
IP_10	MPN	Weighted mode	5	0.0439744	0.247087	-0.0196663	0.107615	1.04 (0.98-1.11)
M_CSF	MPN	Inverse variance weighted	5	0.00792209	0.799442	-0.0531925	0.0690366	1.01 (0.95-1.07)
M_CSF	MPN	Weighted median	5	-0.0249254	0.470083	-0.0925578	0.0427069	0.98 (0.91-1.04)
M_CSF	MPN	MR Egger	5	0.026351	0.845141	-0.216385	0.269087	1.03 (0.81-1.31)
M_CSF	MPN	Simple mode	5	-0.0286307	0.623452	-0.134285	0.0770238	0.97 (0.87-1.08)
M_CSF	MPN	Weighted mode	5	-0.0328263	0.462567	-0.112104	0.0464512	0.97 (0.89-1.05)
MCP_1_MCAF	MPN	Inverse variance weighted	5	-0.00504245	0.735741	-0.0343261	0.0242412	0.99 (0.97-1.02)
MCP_1_MCAF	MPN	Weighted median	5	-0.0112593	0.542771	-0.0475181	0.0249996	0.99 (0.95-1.03)
MCP_1_MCAF	MPN	MR Egger	5	-0.070767	0.268687	-0.173202	0.0316682	0.93 (0.84-1.03)
MCP_1_MCAF	MPN	Simple mode	5	-0.00975553	0.700206	-0.0559569	0.0364459	0.99 (0.95-1.04)
MCP_1_MCAF	MPN	Weighted mode	5	-0.0109004	0.614072	-0.0500279	0.0282271	0.99 (0.95-1.03)
MCP_3	MPN	Inverse variance weighted	5	0.0435269	0.294605	-0.0378728	0.124927	1.04 (0.96-1.13)
MCP_3	MPN	Weighted median	5	0.0623389	0.220084	-0.0372972	0.161975	1.06 (0.96-1.18)
MCP_3	MPN	MR Egger	5	-0.123921	0.448663	-0.403335	0.155493	0.88 (0.67-1.17)
MCP_3	MPN	Simple mode	5	0.085411	0.290287	-0.0520759	0.222898	1.09 (0.95-1.25)
MCP_3	MPN	Weighted mode	5	0.0658344	0.387529	-0.0673638	0.199033	1.07 (0.93-1.22)
MIF	MPN	Inverse variance weighted	5	-0.00251265	0.912959	-0.0475675	0.0425422	1.00 (0.95-1.04)
MIF	MPN	Weighted median	5	-0.0287976	0.317459	-0.0852583	0.0276631	0.97 (0.92-1.03)
MIF	MPN	MR Egger	5	-0.0251539	0.789276	-0.193962	0.143654	0.98 (0.82-1.15)
MIF	MPN	Simple mode	5	-0.0225573	0.629116	-0.107223	0.0621083	0.98 (0.90-1.06)
MIF	MPN	Weighted mode	5	-0.0297052	0.446747	-0.0987807	0.0393703	0.97 (0.91-1.04)
MIG	MPN	Inverse variance weighted	5	0.0516916	0.0428627	0.00166036	0.101723	1.05 (1.00-1.11)
MIG	MPN	Weighted median	5	0.0581626	0.0444208	0.0014496	0.114876	1.06 (1.00-1.12)
MIG	MPN	MR Egger	5	0.0924473	0.420725	-0.102272	0.287166	1.10 (0.90-1.33)
MIG	MPN	Simple mode	5	0.0563	0.190135	-0.0137144	0.126314	1.06 (0.99-1.13)
MIG	MPN	Weighted mode	5	0.0563	0.157096	-0.00716975	0.11977	1.06 (0.99-1.13)
MIP_1A	MPN	Inverse variance weighted	5	-0.00128183	0.971642	-0.0719565	0.0693929	1.00 (0.93-1.07)
MIP_1A	MPN	Weighted median	5	-0.0297683	0.325539	-0.0891149	0.0295782	0.97 (0.91-1.03)
MIP_1A	MPN	MR Egger	5	-0.0330159	0.832696	-0.314048	0.248016	0.97 (0.73-1.28)
MIP_1A	MPN	Simple mode	5	-0.0314822	0.544563	-0.124789	0.0618252	0.97 (0.88-1.06)
MIP_1A	MPN	Weighted mode	5	-0.0413398	0.272645	-0.105094	0.0224148	0.96 (0.90-1.02)
MIP_1B	MPN	Inverse variance weighted	5	-0.000458198	0.975568	-0.029782	0.0288656	1.00 (0.97-1.03)
MIP_1B	MPN	Weighted median	5	-0.00429642	0.814422	-0.0401723	0.0315795	1.00 (0.96-1.03)
MIP_1B	MPN	MR Egger	5	-0.0400667	0.499794	-0.142682	0.0625486	0.96 (0.87-1.06)
MIP_1B	MPN	Simple mode	5	0.0242138	0.450505	-0.0325986	0.0810261	1.02 (0.97-1.08)
MIP_1B	MPN	Weighted mode	5	-0.018192	0.471045	-0.0630344	0.0266504	0.98 (0.94-1.03)
PDGF_BB	MPN	Inverse variance weighted	5	0.0016441	0.912451	-0.0276649	0.0309531	1.00 (0.97-1.03)
PDGF_BB	MPN	Weighted median	5	-0.00579285	0.761007	-0.043122	0.0315363	0.99 (0.96-1.03)
PDGF_BB	MPN	MR Egger	5	-0.0118054	0.836337	-0.114581	0.0909701	0.99 (0.89-1.10)
PDGF_BB	MPN	Simple mode	5	0.0313536	0.335932	-0.0248872	0.0875944	1.03 (0.98-1.09)
PDGF_BB	MPN	Weighted mode	5	-0.0172739	0.499181	-0.0628905	0.0283427	0.98 (0.94-1.03)
RANTES	MPN	Inverse variance weighted	5	0.0549182	0.0180762	0.0093864	0.10045	1.06 (1.01-1.11)
RANTES	MPN	Weighted median	5	0.0441307	0.116926	-0.0110395	0.099301	1.05 (0.99-1.10)
RANTES	MPN	MR Egger	5	-0.00669559	0.939152	-0.164997	0.151606	0.99 (0.85-1.16)
RANTES	MPN	Simple mode	5	0.0329568	0.421312	-0.039206	0.10512	1.03 (0.96-1.11)
RANTES	MPN	Weighted mode	5	0.0399238	0.29764	-0.0254866	0.105334	1.04 (0.97-1.11)
SCF	MPN	Inverse variance weighted	5	-0.0199216	0.180989	-0.0491103	0.00926718	0.98 (0.95-1.01)
SCF	MPN	Weighted median	5	-0.0179768	0.300561	-0.0520122	0.0160586	0.98 (0.95-1.02)
SCF	MPN	MR Egger	5	-0.00894592	0.874482	-0.110967	0.0930749	0.99 (0.89-1.10)
SCF	MPN	Simple mode	5	-0.0220862	0.396822	-0.067751	0.0235785	0.98 (0.93-1.02)
SCF	MPN	Weighted mode	5	-0.0138402	0.559539	-0.0565143	0.028834	0.99 (0.95-1.03)
SCGF_B	MPN	Inverse variance weighted	5	0.0189235	0.571618	-0.0466448	0.0844917	1.02 (0.95-1.09)
SCGF_B	MPN	Weighted median	5	0.0110085	0.710564	-0.0471344	0.0691515	1.01 (0.95-1.07)
SCGF_B	MPN	MR Egger	5	0.0318712	0.827508	-0.231061	0.294804	1.03 (0.79-1.34)
SCGF_B	MPN	Simple mode	5	0.0825505	0.298482	-0.0529717	0.218073	1.09 (0.95-1.24)
SCGF_B	MPN	Weighted mode	5	-0.0306066	0.427463	-0.0986007	0.0373875	0.97 (0.91-1.04)
SDF_1A	MPN	Inverse variance weighted	5	-0.00951504	0.536363	-0.0396764	0.0206464	0.99 (0.96-1.02)
SDF_1A	MPN	Weighted median	5	-0.0167122	0.379741	-0.0540037	0.0205794	0.98 (0.95-1.02)
SDF_1A	MPN	MR Egger	5	-0.0229002	0.717863	-0.135933	0.0901326	0.98 (0.87-1.09)
SDF_1A	MPN	Simple mode	5	-0.0250953	0.375932	-0.0745153	0.0243247	0.98 (0.93-1.02)
SDF_1A	MPN	Weighted mode	5	-0.0195932	0.399727	-0.0603791	0.0211928	0.98 (0.94-1.02)
TNF_A	MPN	Inverse variance weighted	5	0.0320764	0.165683	-0.0132773	0.0774301	1.03 (0.99-1.08)
TNF_A	MPN	Weighted median	5	0.0234931	0.401364	-0.0313772	0.0783633	1.02 (0.97-1.08)
TNF_A	MPN	MR Egger	5	0.00844827	0.922932	-0.149108	0.166005	1.01 (0.86-1.18)
TNF_A	MPN	Simple mode	5	0.0751393	0.163622	-0.0112979	0.161577	1.08 (0.99-1.18)
TNF_A	MPN	Weighted mode	5	0.00316117	0.933957	-0.067087	0.0734093	1.00 (0.94-1.08)
TNF_B	MPN	Inverse variance weighted	5	-0.00514389	0.880029	-0.071942	0.0616542	0.99 (0.93-1.06)
TNF_B	MPN	Weighted median	5	-0.0199885	0.622196	-0.0994978	0.0595208	0.98 (0.91-1.06)
TNF_B	MPN	MR Egger	5	-0.0731538	0.575459	-0.30204	0.155733	0.93 (0.74-1.17)
TNF_B	MPN	Simple mode	5	-0.0191821	0.741768	-0.125629	0.087265	0.98 (0.88-1.09)
TNF_B	MPN	Weighted mode	5	-0.0213799	0.700341	-0.122682	0.0799226	0.98 (0.88-1.08)
TRAIL	MPN	Inverse variance weighted	5	-0.012992	0.384633	-0.0422817	0.0162978	0.99 (0.96-1.02)
TRAIL	MPN	Weighted median	5	-0.0123879	0.457703	-0.0450828	0.0203069	0.99 (0.96-1.02)
TRAIL	MPN	MR Egger	5	-0.0194156	0.7348	-0.121788	0.0829568	0.98 (0.89-1.09)
TRAIL	MPN	Simple mode	5	-0.0112726	0.651755	-0.056643	0.0340978	0.99 (0.94-1.03)
TRAIL	MPN	Weighted mode	5	-0.0120508	0.603075	-0.0539535	0.0298518	0.99 (0.95-1.03)
VEGF	MPN	Inverse variance weighted	5	0.0200027	0.214786	-0.0116014	0.0516067	1.02 (0.99-1.05)
VEGF	MPN	Weighted median	5	0.0144812	0.443162	-0.0225307	0.0514931	1.01 (0.98-1.05)
VEGF	MPN	MR Egger	5	0.0153551	0.802896	-0.0950763	0.125786	1.02 (0.91-1.13)
VEGF	MPN	Simple mode	5	0.0123357	0.664738	-0.0394264	0.0640978	1.01 (0.96-1.07)
VEGF	MPN	Weighted mode	5	0.0102665	0.693095	-0.0371455	0.0576785	1.01 (0.96-1.06)
