# Supplementary material for: Associations of the circulating levels of cytokines with the risk of myeloproliferative neoplasms: a bidirectional mendelian-randomization study
Source: BMC Cancer. 2024 Apr 26;24:531. doi: 10.1186/s12885-024-12301-x (PMC11046808; doi:10.1186/s12885-024-12301-x)
Supplement: Supplementary file 5 — Supplementary Material 5. [file 12885_2024_12301_MOESM5_ESM.xlsx]

## Sheet: Sheet1
			Inverse.variance.weighted		MR.Egger		MR-PRESSO global outlier test		Pleiotropy
	Exposure	Outcome	Cochran Q statistic	Heterogeneity p value	Cochran Q statistic	Heterogeneity p value	RSSOBs	P value	egger_intercept	pval
1	β-NGF	MPN	1.32204	0.516325	4.17674	0.243001	7.00648	0.323	-0.311772	0.23317
2	CTACK	MPN	15.3675	0.0523817	16.216	0.0625047	20.2586	0.094	-0.0496963	0.524972
3	EOTAXIN	MPN	10.941	0.813115	10.9942	0.856865	12.194	0.875	-0.00863519	0.820429
4	FGF_BASIC	MPN	2.47212	0.871574	5.59195	0.588117	7.52351	0.581	0.148357	0.127776
5	G_CSF	MPN	0.121796	0.989099	0.12624	0.99809	0.172977	0.998	0.00365589	0.951047
6	GROA	MPN	4.1581	0.526886	4.40815	0.621622	5.03002	0.722	0.0364691	0.638264
7	HGF	MPN	9.99859	0.0752752	10.0641	0.121979	13.7274	0.156	0.0174654	0.863488
8	IFN-γ	MPN	2.74684	0.839883	2.81285	0.901759	3.76946	0.901	-0.0219478	0.805828
9	IL_10	MPN	5.29389	0.947436	5.7581	0.954515	7.10019	0.946	0.0250998	0.508597
10	IL_12_P70	MPN	9.11259	0.611501	9.12132	0.692535	10.3457	0.761	0.00282317	0.927245
11	IL_13	MPN	12.3476	0.0896917	13.7298	0.089086	17.1774	0.227	0.0521695	0.405429
12	IL_16	MPN	2.59937	0.857185	3.77104	0.80574	7.02842	0.69	-0.0574988	0.320631
13	IL_17	MPN	4.47639	0.345357	4.64233	0.461068	6.91945	0.462	-0.0729423	0.719777
14	IL_18	MPN	8.14148	0.519954	8.15397	0.613801	9.98846	0.622	-0.00621169	0.913462
15	IL-1β	MPN	3.82277	0.147876	5.53283	0.136688	7.6158	0.275	0.142708	0.444055
16	IL-1rα	MPN	3.53365	0.47278	3.73715	0.587846	5.44817	0.603	-0.0388802	0.675292
17	IL_2	MPN	6.28159	0.279775	7.72958	0.258592	10.7746	0.287	-0.066186	0.332069
18	IL-2rα	MPN	5.19136	0.268221	5.39742	0.369325	6.96484	0.528	0.0215893	0.710637
19	IL_4	MPN	6.40997	0.698288	6.61997	0.760768	8.11469	0.74	-0.023374	0.657631
20	IL_5	MPN	1.61599	0.899309	1.9146	0.927383	2.55773	0.919	0.0426907	0.608245
21	IL_6	MPN	7.29136	0.294741	10.3797	0.168055	13.6903	0.207	0.108103	0.162005
22	IL_7	MPN	0.651281	0.722065	8.09757	0.0440377	29.6193	0.296	0.238975	0.112151
23	IL_8	MPN	1.41335	0.702409	1.76873	0.778198	2.73507	0.798	0.046411	0.593066
24	IL_9	MPN	3.83636	0.146874	3.90803	0.271568	7.30585	0.318	0.0337437	0.864576
25	IP_10	MPN	2.95715	0.706592	4.26216	0.641247	5.65893	0.668	0.0845032	0.305037
26	M_CSF	MPN	1.05619	0.78766	3.34057	0.50253	5.5499	0.551	-0.134503	0.227861
27	MCP_1	MPN	5.16522	0.994869	6.28371	0.991068	6.8355	0.994	0.0462239	0.305951
28	MCP_3	MPN	6.34826	0.174606	6.38016	0.270965	9.18872	0.304	-0.0148542	0.894123
29	MIF	MPN	10.3085	0.112247	10.3088	0.171737	14.1721	0.187	-0.00128745	0.98907
30	MIG	MPN	8.59134	0.126517	8.59154	0.197886	11.2183	0.257	0.000981386	0.991707
31	MIP-1b	MPN	39.1298	0.0473799	40.1156	0.0499746	42.5288	0.057	0.0241287	0.42567
32	PDGF-bb	MPN	10.749	0.377401	10.7699	0.462741	13.6494	0.476	-0.0058778	0.892098
33	RANTES	MPN	7.662	0.363339	7.7082	0.46248	9.74776	0.471	0.0163307	0.843071
34	SCF	MPN	4.71738	0.694407	4.71978	0.787063	6.11583	0.751	-0.00389507	0.962316
35	SCGF-β	MPN	15.6317	0.269588	16.1861	0.302143	18.4616	0.313	-0.0330078	0.509063
36	SDF-1α	MPN	0.661915	0.882123	0.664339	0.955653	1.02735	0.956	-0.00453364	0.963828
37	TNF-β	MPN	0.109621	0.740576	0.109929	0.946519	/	/	-0.0021512	0.98884
38	TRAIL	MPN	12.7242	0.311733	12.7354	0.388563	16.5218	0.33	-0.00445333	0.923384
39	VEGF	MPN	4.55923	0.98366	4.85222	0.987765	5.29689	0.991	-0.0163685	0.597464
