# Supplementary material for: Associations of the circulating levels of cytokines with the risk of myeloproliferative neoplasms: a bidirectional mendelian-randomization study
Source: BMC Cancer. 2024 Apr 26;24:531. doi: 10.1186/s12885-024-12301-x (PMC11046808; doi:10.1186/s12885-024-12301-x)
Supplement: Supplementary file 6 — Supplementary Material 6. [file 12885_2024_12301_MOESM6_ESM.xlsx]

## Sheet: Sheet1
			Inverse.variance.weighted		MR.Egger		MR-PRESSO global outlier test		Pleiotropy
	Outcome	Exposure	Cochran Q statistic	Heterogeneity p value	Cochran Q statistic	Heterogeneity p value	RSSOBs	P value	egger_intercept	pval
	B_NGF	MPN	1.55342	0.817138	1.45216	0.693354	2.80136	0.779	0.0139144	0.77119
	CTACK	MPN	6.86898	0.142976	4.96544	0.174345	9.22303	0.245	-0.0594486	0.36213
	EOTAXIN	MPN	2.97854	0.561424	2.97804	0.395024	4.94874	0.567	-0.000647859	0.983563
	FGF_BASIC	MPN	4.5359	0.338312	4.52914	0.209705	7.86599	0.368	0.00246809	0.950883
	G_CSF	MPN	3.57258	0.466929	3.5574	0.313394	5.43018	0.487	-0.0036086	0.917056
	GROA	MPN	3.01099	0.555989	2.96388	0.397227	4.08549	0.627	0.00950838	0.842104
	HGF	MPN	1.71481	0.788026	1.30548	0.727832	2.43256	0.827	0.0183412	0.56782
	IFN_G	MPN	4.10777	0.391617	4.01547	0.259799	6.04175	0.44	0.0090312	0.809857
	IL_10	MPN	0.896964	0.924996	0.793001	0.85114	1.409	0.919	0.00960965	0.768288
	IL_12_P70	MPN	0.60031	0.963029	0.305424	0.959005	1.01093	0.961	0.0156121	0.624856
	IL_13	MPN	5.83833	0.211552	2.67522	0.444455	8.47884	0.282	0.0775584	0.173376
	IL_16	MPN	1.1084	0.892938	0.825753	0.843298	2.31427	0.851	0.0233048	0.631824
	IL_17	MPN	4.70221	0.319239	4.4754	0.214495	7.66718	0.354	0.0141198	0.72263
	IL_18	MPN	1.16557	0.883735	0.909328	0.823176	1.58159	0.912	0.0218356	0.647573
	IL_1B	MPN	2.29659	0.68139	1.93286	0.586459	3.13095	0.74	-0.027366	0.588985
	IL_1RA	MPN	6.87371	0.142714	6.61492	0.0852388	11.7604	0.187	0.0219258	0.754508
	IL_2	MPN	3.22808	0.520407	3.152	0.368778	4.90334	0.546	-0.0121678	0.805305
	IL_2RA	MPN	1.65591	0.79871	0.512836	0.916063	2.3162	0.848	0.0458213	0.363386
	IL_4	MPN	0.380048	0.984078	0.368838	0.946602	0.629722	0.987	-0.00307106	0.922363
	IL_5	MPN	1.93996	0.746801	0.644314	0.886217	2.80691	0.781	0.0510231	0.337684
	IL_6	MPN	1.16463	0.883887	1.15903	0.762846	2.03325	0.872	-0.00216428	0.94505
	IL_7	MPN	2.58259	0.629911	1.00566	0.799882	3.55366	0.689	0.055817	0.298105
	IL_8	MPN	3.21636	0.522293	3.19176	0.362993	4.37807	0.619	-0.00684704	0.888809
	IL_9	MPN	8.4536	0.0763063	8.28409	0.0404911	13.1183	0.11	-0.0177284	0.820312
	IP_10	MPN	2.48494	0.647334	2.19998	0.531953	3.33813	0.711	-0.0228327	0.630488
	M_CSF	MPN	5.26388	0.261277	5.22181	0.156257	8.74964	0.297	-0.0106231	0.886325
	MCP_1_MCAF	MPN	3.00998	0.556156	1.28773	0.732048	4.0099	0.628	0.0376522	0.28078
	MCP_3	MPN	2.1756	0.703499	0.66798	0.880708	3.23704	0.741	0.096249	0.307055
	MIF	MPN	3.56791	0.467628	3.48051	0.323299	5.83598	0.505	0.0130108	0.80154
	MIG	MPN	5.24838	0.262748	4.94583	0.175807	7.31219	0.374	-0.0234583	0.697263
	MIP_1A	MPN	9.93084	0.041609	9.75713	0.0207475	15.4496	0.099	0.0182594	0.8321
	MIP_1B	MPN	2.68591	0.611683	2.06266	0.559504	4.98243	0.556	0.0227181	0.487486
	PDGF_BB	MPN	3.08916	0.543017	3.0171	0.388996	5.21059	0.534	0.00771735	0.806301
	RANTES	MPN	2.3884	0.664725	1.75395	0.625007	3.30376	0.718	0.0354807	0.483937
	SCF	MPN	0.436645	0.979368	0.388218	0.942665	0.792924	0.968	-0.00629754	0.839948
	SCGF_B	MPN	8.95418	0.0622549	8.92398	0.0303189	14.9392	0.097	-0.00744356	0.926089
	SDF_1A	MPN	3.52178	0.474574	3.45421	0.326749	4.80671	0.561	0.00768334	0.824208
	TNF_A	MPN	3.04204	0.550815	2.94784	0.399738	4.98953	0.549	0.0135899	0.778971
	TNF_B	MPN	1.56895	0.814362	1.1982	0.753435	2.17393	0.854	0.0395206	0.585609
	TRAIL	MPN	0.344874	0.986736	0.3284	0.954602	0.505312	0.989	0.00368352	0.905992
	VEGF	MPN	0.925605	0.920859	0.918194	0.821035	1.5726	0.915	0.00266956	0.93682
